# Supplementary material for: BNIP3-Dependent Mitophagy via PGC1α Promotes Cartilage Degradation
Source: Cells. 2021 Jul 20;10(7):1839. doi: 10.3390/cells10071839 (PMC8304751; doi:10.3390/cells10071839)
Supplement: Supplementary file 1 [file cells-10-01839-s001.zip]

Archive with 1 entries (1 files):
- cells-1246485-supplementary.pdf
